# Supplementary material for: 2-DOF Small-Size Piezoelectric Locomotion Platform with the Unlimited Motion Range
Source: Micromachines (Basel). 2021 Nov 13;12(11):1396. doi: 10.3390/mi12111396 (PMC8625604; doi:10.3390/mi12111396)
Supplement: Supplementary file 1 [file micromachines-12-01396-s001.zip]

Archive with 3 entries (2 files):
- SupMaterials/
- SupMaterials/S1.mp4
- SupMaterials/S2.mp4
